# Supplementary material for: Mandibular musculature constrains brain–endocast disparity between sarcopterygians
Source: R Soc Open Sci. 2020 Sep 23;7(9):200933. doi: 10.1098/rsos.200933 (PMC7540775; doi:10.1098/rsos.200933)
Supplement: surf_dist_Ind_Figs.py [file rsos200933supp1.py]

#!/usr/bin/env python
"""Surface-to-surface distance measurement script.

This script computes the surface-to-surface distance between two
aligned STL models and displays the result as color-coded distance
maps. It also computes the mean absolute distance (MAD), the root-mean
square (RMS) distance, and the max absolute (Hausdorff) distance
between the models and writes the resulting distance values to a text
file.

Note: The input models must be closed surfaces extracted with, e.g.,
marching cubes.

Usage examples:
python surf_dist.py model1.stl model2.stl output.txt
python surf_dist.py model1.stl model2.stl output.txt --max_dist=0.2

Written in 2015 by Johan Nysjo

To the extent possible under law, the author(s) have dedicated all
copyright and related and neighboring rights to this software to the
public domain worldwide. This software is distributed without any
warranty.

You should have received a copy of the CC0 Public Domain Dedication
along with this software. If not, see
<http://creativecommons.org/publicdomain/zero/1.0/>.

"""

import logging
import sys
import os
import time
import argparse

import numpy
import vtk
from vtk.util.numpy_support import vtk_to_numpy, numpy_to_vtk

import config


def root_dir():
    return os.path.abspath(os.path.dirname(__file__))


def measure_and_visualize_distances(model1_filename, model2_filename,
                                    output_filename, max_dist):
    """Executes the distance measurement and visualization pipeline."""
    # Load meshes
    model1 = load_mesh_from_STL_file(model1_filename)
    model2 = load_mesh_from_STL_file(model2_filename)

    # Compute vertex normals
    model1 = compute_vertex_normals(model1)
    model2 = compute_vertex_normals(model2)

    # Compute the signed surface-to-surface distances
    signed_distances_forward = compute_signed_distances(
        model1_filename, model2_filename)
    signed_distances_backward = compute_signed_distances(
        model2_filename, model1_filename)

    # Correct signs
    signs_forward = compute_exact_signs(model1, model2)
    signs_backward = compute_exact_signs(model2, model1)
    signed_distances_forward = (
        numpy.abs(signed_distances_forward) * signs_forward)
    signed_distances_backward = (
        numpy.abs(signed_distances_backward) * signs_backward)

    # Compute the symmetric mean absolute distance (MAD) between the
    # surfaces
    logging.info("Computing symmetric mean absolute (MAD) distance ...")
    mad_forward = compute_mad(signed_distances_forward)
    mad_backward = compute_mad(signed_distances_backward)
    mad = (mad_forward + mad_backward) / 2.0
    logging.info("Done!")
    logging.info("Mean absolute distance: " + str(mad) + " mm")

    # Compute the symmetric root-mean-square (RMS) distance between
    # the surfaces
    logging.info("Computing symmetric root-mean-square (RMS) distance ...")
    rms_forward = compute_rms(signed_distances_forward)
    rms_backward = compute_rms(signed_distances_backward)
    rms = (rms_forward + rms_backward) / 2.0
    logging.info("Done!")
    logging.info("RMS distance: " + str(rms) + " mm")

    # Compute the symmetric max absolute (Hausdorff) distance between
    # the surfaces
    logging.info("Computing symmetric max absolute (Hausdorff) distance ...")
    hausdorff_forward = compute_hausdorff(signed_distances_forward)
    hausdorff_backward = compute_hausdorff(signed_distances_backward)
    hausdorff = max(hausdorff_forward, hausdorff_backward)
    logging.info("Done!")
    logging.info("Hausdorff distance: " + str(hausdorff) + " mm")

    # Define maximum distance value to use for color mapping
    if max_dist is None:
        max_dist = hausdorff

    # Save the distance values to file
    save_distances(mad, hausdorff, rms, output_filename)
    distance_values = {"mad": mad, "hausdorff": hausdorff, "rms": rms}

    # Visualize the result as color-coded distance maps
    logging.info("Starting visualization ...")
    visualize_distances(
        model1, model2, -signed_distances_forward, distance_values, max_dist)


def load_mesh_from_STL_file(filename):
    logging.info("Loading mesh from " + filename + " ...")
    stl_reader = vtk.vtkSTLReader()
    stl_reader.SetFileName(filename)
    stl_reader.Update()
    logging.info("Done!")
    return stl_reader.GetOutput()


def compute_vertex_normals(polydata):
    logging.debug("Computing per-vertex normals ...")
    normals = vtk.vtkPolyDataNormals()
    normals.SetInputData(polydata)
    normals.SplittingOff()
    normals.Update()
    logging.debug("Done!")
    return normals.GetOutput()


def compute_signed_distances(model1_filename, model2_filename):
    logging.info("Computing signed surface-to-surface distances ...")
    output_filename = "signed_distances.txt"
    program_dir = os.path.join(root_dir(), "utils")
    program_path = os.path.join(program_dir, "compute_signed_distance")
    os.system(program_path + " " + model1_filename + " " + model2_filename +
              " " + output_filename)
    signed_distances = numpy.loadtxt(output_filename, dtype=numpy.float64)
    logging.info("Done!")
    return signed_distances


def extract_vertices_as_numpy_array(polydata):
    vertices = vtk_to_numpy(polydata.GetPoints().GetData())
    return vertices


def extract_selected_vertices(polydata, indices):
    vertices = vtk_to_numpy(polydata.GetPoints().GetData())
    return vertices[indices, :]


def extract_vertex_normals_as_numpy_array(polydata):
    normals = vtk_to_numpy(polydata.GetPointData().GetNormals())
    return normals


def compute_centroid(polydata):
    vertices = vtk_to_numpy(polydata.GetPoints().GetData())
    centroid = numpy.mean(vertices, axis=0)
    return centroid


def compute_mad(distances):
    absolute_mean_distance = numpy.mean(numpy.abs(distances))
    return absolute_mean_distance


def compute_rms(distances):
    rms_distance = numpy.sqrt(numpy.mean(numpy.square(distances)))
    return rms_distance


def compute_hausdorff(distances):
    hausdorff_distance = numpy.max(numpy.abs(distances))
    return hausdorff_distance


def save_distances(absolute_mean_distance, hausdorff_distance, rms_distance,
                   filename):
    logging.info("Writing distance values to " + filename + " ...")
    with open(filename, "w") as txt_file:
        txt_file.write("# Absolute mean distance\n")
        txt_file.write(str(absolute_mean_distance) + "\n")
        txt_file.write("# Hausdorff distance\n")
        txt_file.write(str(hausdorff_distance) + "\n")
        txt_file.write("# RMS distance\n")
        txt_file.write(str(rms_distance) + "\n")
    logging.info("Done!")


def compute_exact_signs(source_mesh, target_mesh):
    logging.info("Computing exact signs ...")
    spacing = compute_spacing(target_mesh)
    target_volume = rasterize_mesh(target_mesh, spacing)
    source_vertices = extract_vertices_as_numpy_array(source_mesh)
    indices = numpy.nonzero(inside_target_bbox(source_vertices, target_mesh))[0]
    scalars = sample_target_volume(
        source_vertices[indices], target_mesh, target_volume)
    signs = -numpy.ones(source_vertices.shape[0])
    signs[indices[scalars > 0]] = 1
    logging.info("Done!")
    return signs


def compute_spacing(target_mesh):
    max_volume_resolution = 512
    bounds = target_mesh.GetBounds()
    size = [bounds[1] - bounds[0], bounds[3] - bounds[2], bounds[5] - bounds[4]]
    spacing = float(max(size)) / float(max_volume_resolution)
    return numpy.array([spacing, spacing, spacing])


def rasterize_mesh(mesh, spacing):
    logging.debug("Rasterizing mesh ...")
    bounds = mesh.GetBounds()
    dimensions = [int((bounds[1] - bounds[0]) / spacing[0] + 0.5),
                  int((bounds[3] - bounds[2]) / spacing[1] + 0.5),
                  int((bounds[5] - bounds[4]) / spacing[2] + 0.5)]
    assert(max(dimensions) <= 1024)
    extent = [0, dimensions[0] - 1,
              0, dimensions[1] - 1,
              0, dimensions[2] - 1]
    origin = [bounds[0] + spacing[0] / 2,
              bounds[2] + spacing[1] / 2,
              bounds[4] + spacing[2] / 2]


    print dimensions
    num_voxels = dimensions[0] * dimensions[1] * dimensions[2]
    data = 255 * numpy.ones((num_voxels,), dtype=numpy.uint8)
    data_string = data.tostring()

    image = vtk.vtkImageImport()
    image.CopyImportVoidPointer(data_string, len(data_string))
    image.SetDataSpacing(spacing)
    image.SetWholeExtent(extent)
    image.SetDataExtent(extent)
    image.SetDataOrigin(origin)
    image.SetDataScalarTypeToUnsignedChar()
    image.SetNumberOfScalarComponents(1)
    image.Update()

    rasterizer = vtk.vtkPolyDataToImageStencil()
    rasterizer.SetInputData(mesh)
    rasterizer.SetOutputOrigin(origin)
    rasterizer.SetOutputSpacing(spacing)
    rasterizer.SetOutputWholeExtent(extent)
    rasterizer.Update()

    image_stencil = vtk.vtkImageStencil()
    image_stencil.SetInputData(image.GetOutput())
    #image_stencil.SetStencil(rasterizer.GetOutput())
    image_stencil.ReverseStencilOff()
    image_stencil.SetBackgroundValue(0)
    image_stencil.Update()
    logging.debug("Done!")

    return image_stencil.GetOutput()


def inside_target_bbox(source_vertices, target_mesh):
    target_bbox = target_mesh.GetBounds()
    x_test = numpy.logical_and(source_vertices[:, 0] >= target_bbox[0],
                               source_vertices[:, 0] <= target_bbox[1])
    y_test = numpy.logical_and(source_vertices[:, 1] >= target_bbox[2],
                               source_vertices[:, 1] <= target_bbox[3])
    z_test = numpy.logical_and(source_vertices[:, 2] >= target_bbox[4],
                               source_vertices[:, 2] <= target_bbox[5])
    result = numpy.logical_and(x_test, numpy.logical_and(y_test, z_test))
    return result


def convert_vtk_volume_to_numpy_array(vtk_volume):
    dimensions = vtk_volume.GetDimensions()
    numpy_volume = vtk_to_numpy(vtk_volume.GetPointData().GetScalars())
    numpy_volume = numpy_volume.reshape(
        dimensions[2], dimensions[1], dimensions[0])
    return numpy_volume


def sample_target_volume(source_vertices, target_mesh, target_volume):
    bounds = target_mesh.GetBounds()
    min_bounds = numpy.array([bounds[0], bounds[2], bounds[4]])
    max_bounds = numpy.array([bounds[1], bounds[3], bounds[5]])
    normalized_source_vertices = (
        (source_vertices - min_bounds) / (max_bounds - min_bounds))

    dimensions = numpy.array(target_volume.GetDimensions())
    target_volume_coordinates = normalized_source_vertices * (dimensions - 1)
    target_volume_coordinates = (
        numpy.round(target_volume_coordinates).astype(numpy.uint16))
    target_volume_numpy = convert_vtk_volume_to_numpy_array(target_volume)
    scalars = target_volume_numpy[target_volume_coordinates[:, 2],
                                  target_volume_coordinates[:, 1],
                                  target_volume_coordinates[:, 0]]

    return scalars


def visualize_distances(model1, model2, signed_distances, distance_values,
                        max_dist):
    """Generates color-coded distance map visualizations with VTK."""
    # Create mesh actors
    model1_actor = create_mesh_actor(model1)
    set_mesh_color(model1_actor, config.model1_color)

    model1_transparent_actor = create_mesh_actor(model1)
    set_mesh_color(model1_transparent_actor, config.model1_color)
    model1_transparent_actor.GetProperty().SetOpacity(config.model1_opacity)

    model2_actor = create_mesh_actor(model2)
    set_mesh_color(model2_actor, config.model2_color)

    # Define colormaps for the signed and unsigned distance values
    max_distance = max_dist  # in mm
    colormap_signed = create_diverging_signed_colormap(max_distance)
    colormap_unsigned = create_diverging_unsigned_colormap(max_distance)

    # Create scalar bar actors
    scalarbar_signed_actor = vtk.vtkScalarBarActor()
    scalarbar_signed_actor.SetLookupTable(colormap_signed)
    scalarbar_signed_actor.SetTitle("Distance (mm)")
    scalarbar_signed_actor.SetPosition(0.8, 0.15)
    scalarbar_signed_actor.SetWidth(0.18)
    scalarbar_signed_actor.SetHeight(0.7)
    scalarbar_signed_actor.GetTitleTextProperty().SetColor(0.0, 0.0, 0.0)
    scalarbar_signed_actor.GetLabelTextProperty().SetColor(0.0, 0.0, 0.0)
    scalarbar_signed_actor.VisibilityOn()

    scalarbar_unsigned_actor = vtk.vtkScalarBarActor()
    scalarbar_unsigned_actor.SetLookupTable(colormap_unsigned)
    scalarbar_unsigned_actor.SetTitle("Distance (mm)")
    scalarbar_unsigned_actor.SetPosition(0.9, 0.15)
    propT = vtk.vtkTextProperty()
    #propS = vtk.vtkTextProperty()
    propT.ItalicOff()
    #propS.SetFontSize(1)
    scalarbar_unsigned_actor.SetTitleTextProperty(propT)
    #scalarbar_unsigned_actor.SetTitleTextProperty(propS)
    #scalarbar_unsigned_actor.SetLabelTextProperty(propS)
    scalarbar_unsigned_actor.SetLabelTextProperty(propT)
    scalarbar_unsigned_actor.SetWidth(0.1)
    scalarbar_unsigned_actor.SetHeight(0.7)
    scalarbar_unsigned_actor.GetTitleTextProperty().SetColor(0.0, 0.0, 0.0)
    scalarbar_unsigned_actor.GetLabelTextProperty().SetColor(0.0, 0.0, 0.0)
    scalarbar_unsigned_actor.VisibilityOn()
    

   #  scalarbar = vtk.vtkScalarBarActor();
   #  scalarbar.SetLookupTable(colormap_unsigned)
   #  scalarbar.SetTitle("Distance (mm)")
   # # scalarbar.SetOrientationToVertical();
   #  #scalarbar.GetPositionCoordinate().SetCoordinateSystemToNormalizedViewport();
   #  #scalarbar.GetPositionCoordinate().SetValue(.2,.05);
       
   #  scalarbar.SetWidth( 0.1 );
   #  scalarbar.SetHeight( 0.7 );
   #  scalarbar.SetPosition( 0.9, 0.15 );
   #  #scalarbar.SetLabelFormat("%-#6.3f");
   #  scalarbar.GetTitleTextProperty().SetFontFamilyToArial();
   #  scalarbar.GetTitleTextProperty().SetFontSize( 12 );
   #  scalarbar.GetLabelTextProperty().SetFontFamilyToArial();
   #  scalarbar.GetLabelTextProperty().SetFontSize(10);
   #  scalarbar.GetLabelTextProperty().SetJustificationToCentered();

    # Create a mesh actor for visualizing the signed distance map
    signed_distance_map_actor = create_mesh_actor(model1)
    signed_distances_vtk = numpy_to_vtk(signed_distances)
    signed_distance_map_actor.GetMapper().GetInput().GetPointData().SetScalars(signed_distances_vtk)
    signed_distance_map_actor.GetMapper().GetInput().GetPointData().GetScalars().Modified()
    signed_distance_map_actor.GetMapper().ScalarVisibilityOn()
    signed_distance_map_actor.GetMapper().SetScalarModeToUsePointData()
    signed_distance_map_actor.GetMapper().SetLookupTable(colormap_signed)
    signed_distance_map_actor.GetProperty().SetSpecular(0.0)
    signed_distance_map_actor.GetMapper().Update()

    # Create a mesh actor for visualizing the unsigned distance map
    unsigned_distance_map_actor = create_mesh_actor(model1)
    unsigned_distances = numpy.abs(signed_distances)
    unsigned_distances_vtk = numpy_to_vtk(unsigned_distances)
    unsigned_distance_map_actor.GetMapper().GetInput().GetPointData().SetScalars(unsigned_distances_vtk)
    unsigned_distance_map_actor.GetMapper().GetInput().GetPointData().GetScalars().Modified()
    unsigned_distance_map_actor.GetMapper().ScalarVisibilityOn()
    unsigned_distance_map_actor.GetMapper().SetScalarModeToUsePointData()
    unsigned_distance_map_actor.GetMapper().SetLookupTable(colormap_unsigned)
    unsigned_distance_map_actor.GetProperty().SetSpecular(0.0)
    unsigned_distance_map_actor.GetMapper().Update()

    # Create text actors
    text_position = [0.02, 0.98]
    text_actor_surface1 = create_text_actor(
        config.model1_name, config.font_color, config.font_size, text_position)
    text_actor_surface2 = create_text_actor(
        config.model2_name, config.font_color, config.font_size, text_position)
    text_actor_surface_overlay = create_text_actor(
        "", config.font_color, config.font_size, text_position)
    text_actor_signed_distances = create_text_actor(
        "Signed distance map", config.font_color, config.font_size, text_position)
    text_actor_unsigned_distances = create_text_actor(
        "", config.font_color, config.font_size, text_position)
    text_actor_distance_values = create_text_actor(
        "Surface-to-surface distance (%s):" % config.unit +
        ("\n- Mean absolute (MAD): %.3f" % distance_values["mad"]) +
        ("\n- Max absolute (Hausdorff): %.3f" % distance_values["hausdorff"]) +
        ("\n- Root-mean square (RMS): %.3f" % distance_values["rms"]),
        config.font_color, config.font_size, text_position)

    # Set up renderers
    renderer_surface1 = vtk.vtkRenderer()
    renderer_surface1.AddActor(model1_actor)
    renderer_surface1.AddActor(text_actor_surface1)
    renderer_surface1.GradientBackgroundOn()
    renderer_surface1.SetBackground(config.background_color1)
    renderer_surface1.SetBackground2(config.background_color2)
    #renderer_surface1.SetViewport(0.0, 0.5, 0.33, 1.0)
    renderer_surface1.SetViewport(0.0, 0.0, 1.0, 1.0)
    renderer_surface1.GetActiveCamera().SetViewUp(0.0, 0.0, 1.0)
    renderer_surface1.GetActiveCamera().SetPosition(0.0, 1.0, 0.0)
    renderer_surface1.GetActiveCamera().ParallelProjectionOn()

    renderer_surface2 = vtk.vtkRenderer()
    renderer_surface2.AddActor(model2_actor)
    renderer_surface2.AddActor(text_actor_surface2)
    renderer_surface2.GradientBackgroundOn()
    renderer_surface2.SetBackground(config.background_color1)
    renderer_surface2.SetBackground2(config.background_color2)
    # renderer_surface2.SetViewport(0.33, 0.5, 0.66, 1.0)
    renderer_surface2.SetViewport(0.0, 0.0, 1.0, 1.0)
    # renderer_surface2.SetActiveCamera(renderer_surface1.GetActiveCamera())
    renderer_surface2.GetActiveCamera().SetViewUp(0.0, 0.0, 1.0)
    renderer_surface2.GetActiveCamera().SetPosition(0.0, 1.0, 0.0)
    renderer_surface2.GetActiveCamera().ParallelProjectionOn()

    # renderer_values = vtk.vtkRenderer()
    # renderer_values.AddActor(text_actor_distance_values)
    # renderer_values.GradientBackgroundOn()
    # renderer_values.SetBackground(config.background_color1)
    # renderer_values.SetBackground2(config.background_color2)
    # renderer_values.SetViewport(0.66, 0.5, 1.0, 1.0)
    # # renderer_values.SetViewport(0.0, 0.0, 1.0, 1.0)
    # renderer_values.SetActiveCamera(renderer_surface1.GetActiveCamera())
    # # renderer_values.GetActiveCamera().SetViewUp(0.0, 0.0, 1.0)
    # # renderer_values.GetActiveCamera().SetPosition(0.0, 1.0, 0.0)
    # # renderer_values.GetActiveCamera().ParallelProjectionOn()

    renderer_overlay = vtk.vtkRenderer()
    renderer_overlay.AddActor(model1_transparent_actor)
    renderer_overlay.AddActor(model2_actor)
    renderer_overlay.AddActor(text_actor_surface_overlay)
    renderer_overlay.GradientBackgroundOn()
    renderer_overlay.SetBackground(config.background_color1)
    renderer_overlay.SetBackground2(config.background_color2)
    # renderer_overlay.SetViewport(0.0, 0.0, 0.33, 0.5)
    renderer_overlay.SetViewport(0.0, 0.0, 1.0, 1.0)
    # renderer_overlay.SetActiveCamera(renderer_surface1.GetActiveCamera())
    renderer_overlay.GetActiveCamera().SetViewUp(0.0, 0.0, 1.0)
    renderer_overlay.GetActiveCamera().SetPosition(0.0, 1.0, 0.0)

    renderer_signed_distances = vtk.vtkRenderer()
    renderer_signed_distances.AddActor(signed_distance_map_actor)
    renderer_signed_distances.AddActor(scalarbar_signed_actor)
    renderer_signed_distances.AddActor(text_actor_signed_distances)
    renderer_signed_distances.GradientBackgroundOn()
    renderer_signed_distances.SetBackground(config.background_color1)
    renderer_signed_distances.SetBackground2(config.background_color2)
    # renderer_signed_distances.SetViewport(0.33, 0.0, 0.66, 0.5)
    renderer_signed_distances.SetViewport(0.0, 0.0, 1.0, 1.0)
    # renderer_signed_distances.SetActiveCamera(renderer_surface1.GetActiveCamera())
    renderer_signed_distances.GetActiveCamera().SetViewUp(0.0, 0.0, 1.0)
    renderer_signed_distances.GetActiveCamera().SetPosition(0.0, 1.0, 0.0)

    renderer_unsigned_distances = vtk.vtkRenderer()
    renderer_unsigned_distances.AddActor(unsigned_distance_map_actor)
    renderer_unsigned_distances.AddActor(scalarbar_unsigned_actor)
    #renderer_unsigned_distances.AddActor(scalarbar)
    renderer_unsigned_distances.AddActor(text_actor_unsigned_distances)
    renderer_unsigned_distances.GradientBackgroundOn()
    renderer_unsigned_distances.SetBackground(config.background_color1)
    renderer_unsigned_distances.SetBackground2(config.background_color2)
    # renderer_unsigned_distances.SetViewport(0.66, 0.0, 1.0, 0.5)
    renderer_unsigned_distances.SetViewport(0.0, 0.0, 1.0, 1.0)
    # renderer_unsigned_distances.SetActiveCamera(renderer_surface1.GetActiveCamera())
    renderer_unsigned_distances.GetActiveCamera().SetViewUp(0.0, 0.0, 1.0)
    renderer_unsigned_distances.GetActiveCamera().SetPosition(0.0, 1.0, 0.0)

    # Set up render window and interactor
    render_window = vtk.vtkRenderWindow()
    render_window2 = vtk.vtkRenderWindow()
    render_window3 = vtk.vtkRenderWindow()
    render_window4 = vtk.vtkRenderWindow()
    render_window5 = vtk.vtkRenderWindow()
    render_window.AddRenderer(renderer_surface1)
    render_window2.AddRenderer(renderer_surface2)
    render_window3.AddRenderer(renderer_overlay)
    render_window4.AddRenderer(renderer_signed_distances)
    render_window5.AddRenderer(renderer_unsigned_distances)
    render_window.SetSize(config.window_width, config.window_height)
    render_window2.SetSize(config.window_width, config.window_height)
    render_window3.SetSize(config.window_width, config.window_height)
    render_window4.SetSize(config.window_width, config.window_height)
    render_window5.SetSize(config.window_width, config.window_height)

    keyboard_interface = KeyboardInterface()
    keyboard_interface2 = KeyboardInterface()
    keyboard_interface3 = KeyboardInterface()
    keyboard_interface4 = KeyboardInterface()
    keyboard_interface5 = KeyboardInterface()
    keyboard_interface.render_window = render_window
    keyboard_interface2.render_window = render_window2
    keyboard_interface3.render_window = render_window3
    keyboard_interface4.render_window = render_window4
    keyboard_interface5.render_window = render_window5

    interactor = vtk.vtkRenderWindowInteractor()
    interactor.GetInteractorStyle().SetCurrentStyleToTrackballCamera()
    interactor.SetRenderWindow(render_window)
    interactor.AddObserver("KeyPressEvent", keyboard_interface.keypress)

    interactor.Initialize()

    interactor2 = vtk.vtkRenderWindowInteractor()
    interactor2.GetInteractorStyle().SetCurrentStyleToTrackballCamera()
    interactor2.SetRenderWindow(render_window2)
    interactor2.AddObserver("KeyPressEvent", keyboard_interface2.keypress)

    interactor2.Initialize()

    interactor3 = vtk.vtkRenderWindowInteractor()
    interactor3.GetInteractorStyle().SetCurrentStyleToTrackballCamera()
    interactor3.SetRenderWindow(render_window3)
    interactor3.AddObserver("KeyPressEvent", keyboard_interface3.keypress)

    interactor3.Initialize()

    interactor4 = vtk.vtkRenderWindowInteractor()
    interactor4.GetInteractorStyle().SetCurrentStyleToTrackballCamera()
    interactor4.SetRenderWindow(render_window4)
    interactor4.AddObserver("KeyPressEvent", keyboard_interface4.keypress)

    interactor4.Initialize()

    interactor5 = vtk.vtkRenderWindowInteractor()
    interactor5.GetInteractorStyle().SetCurrentStyleToTrackballCamera()
    interactor5.SetRenderWindow(render_window5)
    interactor5.AddObserver("KeyPressEvent", keyboard_interface5.keypress)

    interactor4.Initialize()

    renderer_surface1.ResetCamera()
    renderer_surface1.GetActiveCamera().Zoom(1.0)
    renderer_surface2.ResetCamera()
    renderer_surface2.GetActiveCamera().Zoom(1.0)
    renderer_overlay.ResetCamera()
    renderer_overlay.GetActiveCamera().Zoom(1.0)
    renderer_signed_distances.ResetCamera()
    renderer_signed_distances.GetActiveCamera().Zoom(1.0)
    renderer_unsigned_distances.ResetCamera()
    renderer_unsigned_distances.GetActiveCamera().Zoom(1.0)
    render_window.Render()
    render_window2.Render()
    render_window3.Render()
    render_window4.Render()
    render_window5.Render()

    # Create animation callback for rotating the models
    callback = AnimationCallback()
    callback.camera = renderer_surface1.GetActiveCamera()
    callback.camera = renderer_surface2.GetActiveCamera()
    callback.camera = renderer_overlay.GetActiveCamera()
    callback.camera = renderer_signed_distances.GetActiveCamera()
    callback.camera = renderer_unsigned_distances.GetActiveCamera()
    callback.enabled = config.animation_enabled
    interactor.AddObserver("TimerEvent", callback.execute)
    timer_id = interactor.CreateRepeatingTimer(16)
    keyboard_interface.animation_callback = callback
    keyboard_interface.timer_id = timer_id

    # Start the rendering loop
    interactor.Start()


def create_mesh_actor(mesh):
    mesh_mapper = vtk.vtkPolyDataMapper()
    mesh_mapper.SetInputData(compute_vertex_normals(mesh))
    mesh_mapper.Modified()
    mesh_mapper.Update()
    mesh_color = [0.7, 0.7, 0.7]
    mesh_actor = vtk.vtkActor()
    mesh_actor.SetMapper(mesh_mapper)
    set_mesh_color(mesh_actor, mesh_color)
    return mesh_actor


def set_mesh_color(mesh_actor, color):
    diffuse_color = color
    specular_color = [1.0, 1.0, 1.0]
    ambient_color = [0.5 * (x + y) for x, y in zip(diffuse_color, specular_color)]
    mesh_actor.GetProperty().SetDiffuseColor(diffuse_color)
    mesh_actor.GetProperty().SetDiffuse(0.98)
    mesh_actor.GetProperty().SetSpecularPower(20)
    mesh_actor.GetProperty().SetSpecular(0.1)
    mesh_actor.GetProperty().SetSpecularColor(specular_color)
    mesh_actor.GetProperty().SetAmbient(0.02)
    mesh_actor.GetProperty().SetAmbientColor(ambient_color)
    mesh_actor.GetProperty().SetInterpolationToFlat()
    mesh_actor.GetProperty().SetRepresentationToSurface()
    mesh_actor.GetProperty().SetOpacity(1.0)


def diverging_colors():
    colors = numpy.array([
        [0.23137254902, 0.298039215686, 0.752941176471],
        [0.38431372549, 0.509803921569, 0.917647058824],
        [0.552941176471, 0.690196078431, 0.996078431373],
        [0.721568627451, 0.81568627451, 0.976470588235],
        [0.866666666667, 0.866666666667, 0.866666666667],
        [0.960784313725, 0.76862745098, 0.678431372549],
        [0.956862745098, 0.603921568627, 0.482352941176],
        [0.870588235294, 0.380392156863, 0.298039215686],
        [0.705882352941, 0.0156862745098, 0.149019607843]])
    return colors


def create_diverging_signed_colormap(max_distance):
    colors = diverging_colors()
    colormap = vtk.vtkColorTransferFunction()
    colormap.AddRGBPoint(-max_distance, colors[0, 0], colors[0, 1], colors[0, 2])
    colormap.AddRGBPoint(-0.75 * max_distance, colors[1, 0], colors[1, 1], colors[1, 2])
    colormap.AddRGBPoint(-0.5 * max_distance, colors[2, 0], colors[2, 1], colors[2, 2])
    colormap.AddRGBPoint(-0.25 * max_distance, colors[3, 0], colors[3, 1], colors[3, 2])
    colormap.AddRGBPoint(0.0, colors[4, 0], colors[4, 1], colors[4, 2])
    colormap.AddRGBPoint(0.25 * max_distance, colors[5, 0], colors[5, 1], colors[5, 2])
    colormap.AddRGBPoint(0.5 * max_distance, colors[6, 0], colors[6, 1], colors[6, 2])
    colormap.AddRGBPoint(0.75 * max_distance, colors[7, 0], colors[7, 1], colors[7, 2])
    colormap.AddRGBPoint(max_distance, colors[8, 0], colors[8, 1], colors[8, 2])
    return colormap


def create_diverging_unsigned_colormap(max_distance):
    colors = diverging_colors()
    colormap = vtk.vtkColorTransferFunction()
    colormap.AddRGBPoint(0.0, colors[0][0], colors[0][1], colors[0][2])
    colormap.AddRGBPoint(0.125 * max_distance, colors[1, 0], colors[1, 1], colors[1, 2])
    colormap.AddRGBPoint(0.25 * max_distance, colors[2, 0], colors[2, 1], colors[2, 2])
    colormap.AddRGBPoint(0.375 * max_distance, colors[3, 0], colors[3, 1], colors[3, 2])
    colormap.AddRGBPoint(0.5 * max_distance, colors[4, 0], colors[4, 1], colors[4, 2])
    colormap.AddRGBPoint(0.625 * max_distance, colors[5, 0], colors[5, 1], colors[5, 2])
    colormap.AddRGBPoint(0.75 * max_distance, colors[6, 0], colors[6, 1], colors[6, 2])
    colormap.AddRGBPoint(0.875 * max_distance, colors[7, 0], colors[7, 1], colors[7, 2])
    colormap.AddRGBPoint(max_distance, colors[8, 0], colors[8, 1], colors[8, 2])
    return colormap


def create_text_actor(text, font_color, font_size, position):
    text_actor = vtk.vtkTextActor()
    text_actor.SetInput(text)
    text_actor.GetPositionCoordinate().SetCoordinateSystemToNormalizedViewport()
    text_actor.GetPositionCoordinate().SetValue(position[0], position[1])
    text_actor.GetTextProperty().SetFontSize(font_size)
    text_actor.GetTextProperty().SetColor(font_color)
    text_actor.GetTextProperty().SetVerticalJustificationToTop()
    return text_actor


class KeyboardInterface(object):
    """Defines and handles keyboard shortcuts."""

    def __init__(self):
        self.render_window = None
        self.animation_callback = None
        self.timer_id = 0

    def keypress(self, obj, event):
        key = obj.GetKeySym()
        if key == "1":
            # Toggle on/off the animation
            self.render_window.GetInteractor().ResetTimer(self.timer_id)
            self.animation_callback.enabled = not(self.animation_callback.enabled)

        self.render_window.Render()


class AnimationCallback(object):
    """Callback for rotating the camera."""

    def __init__(self):
        self.camera = None
        self.timer_count = 0
        self.enabled = True

    def execute(self, obj, event):
        if self.enabled:
            self.camera.Azimuth(1.5)
            interactor = obj
            interactor.GetRenderWindow().Render()
            self.timer_count += 1


if __name__ == "__main__":
    # Read command line arguments
    parser = argparse.ArgumentParser(prog="surf_dist.py")
    parser.add_argument("model1", help="name of STL file, e.g., Endocast.stl")
    parser.add_argument("model2", help="name of STL file, e.g., Solid_Brain.stl")
    parser.add_argument("output", help="output filename")
    parser.add_argument("--max_dist", type=float,
                        help="maximum distance value to use for color mapping")
    parser.add_argument("--silent", "-s", action="store_true", help="silent mode")
    args = parser.parse_args()

    # Set logging level
    if not args.silent:
        logging.basicConfig(level=logging.INFO)

    # Run measurements
    measure_and_visualize_distances(args.model1, args.model2, args.output, args.max_dist)
